# Supplementary material for: Cross-Cultural Adaptation and Psychometric Properties of the French Version of the EXIT to Measure Women’s Experiences of Induction of Labor
Source: J Clin Med. 2022 Jul 20;11(14):4217. doi: 10.3390/jcm11144217 (PMC9317795; doi:10.3390/jcm11144217)
Supplement: Supplementary file 1 [file jcm-11-04217-s001.zip]

Archive with 1 entries (1 files):
- jcm-1716757-supplementary.pdf
